# Supplementary material for: Implementation and Applications of Artificial Intelligence in Nutrition: A Systematic Review of Use in Practice and Research
Source: Nutrients. 2026 Apr 24;18(9):1340. doi: 10.3390/nu18091340 (PMC13165132; doi:10.3390/nu18091340)
Supplement: Supplementary file 1 [file nutrients-18-01340-s001.zip]

Archive with 1 entries (1 files):
- nutrients-4088547-supplementary.pdf
